# Supplementary material for: Role of RNA Motifs in RNA Interaction with Membrane Lipid Rafts: Implications for Therapeutic Applications of Exosomal RNAs
Source: Int J Mol Sci. 2021 Aug 30;22(17):9416. doi: 10.3390/ijms22179416 (PMC8431113; doi:10.3390/ijms22179416)
Supplement: Supplementary file 1 [file ijms-22-09416-s001.zip]

Archive with 3 entries (3 files):
- ijms-1297205-Supplementary material/Figure S1.pdf
- ijms-1297205-Supplementary material/Figure S2.pdf
- ijms-1297205-Supplementary material/Table S1.pdf
